# Supplementary material for: Incidence of arterial hypertension in Germany 2009–2018 based on prevalence data from 70 million patients from the statutory health insurance
Source: BMC Cardiovasc Disord. 2026 Apr 29;26:370. doi: 10.1186/s12872-026-05899-2 (PMC13126757; doi:10.1186/s12872-026-05899-2)
Supplement: Supplementary file 2 — Supplementary Material 2. [file 12872_2026_5899_MOESM2_ESM.xlsx]

## Sheet: Tabelle1
	Estimated MRR
Age (in years)	Male	95%-CI	Female	95%-CI
30-34	1503	1.489 - 1.518	1378	1.366 - 1.392
35-39	1458	1.446 - 1.472	1344	1.332 - 1.355
40-44	1415	1.404 - 1.426	1310	1.300 - 1.320
45-49	1372	1.363 - 1.383	1276	1.268 - 1.286
50-54	1331	1.323 - 1.340	1244	1.236 - 1.252
55-59	1292	1.284 - 1.299	1213	1.206 - 1.220
60-64	1253	1.247 - 1.260	1182	1.176 - 1.188
65-69	1216	1.210 - 1.221	1152	1.147 - 1.157
70-74	1179	1.175 - 1.184	1123	1.119 - 1.127
75-79	1144	1.141 - 1.147	1095	1.092 - 1.098
80-84	1110	1.108 - 1.112	1067	1.065 - 1.069
85-89	1077	1.075 - 1.078	1040	1.039 - 1.041
90-94	1044	1.044 - 1.045	1014	1.013 - 1.014
≥95	1013	1.013 - 1.014	0.988	0.987 - 0.989
Table 4: Estimated MRR for males and females with 95%- bootstrapping confidence intervals (rounded to three decimal places)
